# Supplementary material for: Adding a single low-dose of primaquine (0.25 mg/kg) to artemether-lumefantrine did not compromise treatment outcome of uncomplicated Plasmodium falciparum malaria in Tanzania: a randomized, single-blinded clinical trial
Source: Malar J. 2016 Aug 26;15(1):435. doi: 10.1186/s12936-016-1430-3 (PMC5002101; doi:10.1186/s12936-016-1430-3)
Supplement: Supplementary file 1 — 10.1186/s12936-016-1430-3 Artemether-lumefantrine + primaquine versus artemether-lumefantrine dataset. [file 12936_2016_1430_MOESM1_ESM.xls]

## Sheet: Sheet1
Additional file 1: Artemether-lumefantrine+primaquine versus artemether-lumefantrine dataset.
Enrollment Number	Year of study	Treatment arm	Sex	Age in years	Weight(Kgs)	Day 0 parasite density/µl	Log day 0 Parasite density	Day 0 Pfmdr1 N86Y	Day 0 Coded Pfmdr1 N86Y	Day 0 Pfcrt K76T	Day 0 Coded Pfcrt K76T	Day 0 Temperature	Fever on Day 0	Day 0 Hemoglobin concetration	Day 1 Parasite density/µl	Day 1 Temperature	Day 2 Parasite density/µl	Day 2 Temperature	Day 3 Parasite density/µl	Day 3 Temperature	Day 3 Submicroscopic parasitemia	Day 14-28 Recurrent Infetion	Day 14-28 Recurrent Infaction	Uncertain PCR	Day 28 Corrected ACPR	D3 Pfmdr1 N86Y	D3Pfcrt K76T	Key
1	2014	2	2	52	60	460	2.66	N	1	K	1	37.8	1	10.8	0	36.8	0	36.5	0	36.8	0	0	0	0	1	99	99	1. Sex	1-Male
2	2014	1	2	56	56	34240	4.53	N	1	K	1	37.5	1	12.2	80	36.9	0	36.9	0	36.6	0	0	0	0	1	99	99		2-Female
3	2014	2	1	24	54.5	48400	4.68	N	1	K	1	37.5	1	12.3	120	36.6	0	36.6	0	36.1	0	0	0	0	1	99	99
4	2014	2	1	7	21.5	164560	5.22	N	1	K	1	39.6	1	9	320	37	0	36.4	0	36.1	0	0	0	0	1	99	99
5	2014	2	2	7	17	21040	4.32	Y	2	T	2	40.3	1	10.2	0	36.3	0	36	0	36.4	0	0	0	0	1	99	99	2. Day 14-28 Recurrent Infaction				0-No
6	2014	2	2	9	21	11080	4.04	N	1	K	1	39.6	1	10.9	440	36.1	0	36.6	0	36.9	0	39280	1	0	1	99	99					1-Yes
7	2014	1	1	18	52.5	580	2.76	N	1	K	1	37.1	0	11.8	0	36.1	0	36.2	0	36.1	0	99	99	99	99	99	99
8	2014	2	1	4	13	1760	3.25	N	1	K	1	39.6	1	11.7	360	36	0	36.9	0	36.4	0	0	0	0	1	99	99	3. 99-Missing data
9	2014	1	2	21	62	1880	3.27	N	1	K	1	37.8	1	11	0	36.3	0	36.9	99	99	99	99	99	99	99	99	99
10	2014	1	2	23	57.5	275880	5.44	N	1	K	1	36.8	0	8.7	0	36.4	0	36.8	0	36.4	1	0	0	0	1	1	1	4. Coded Pfcrt K76T		1-K76
11	2014	2	1	3	16	87200	4.94		.		.	36.4	0	10.6	0	36.5	0	36.5	0	36.4	1	0	0	0	1	1	1			2-76T
12	2014	1	1	15	39	114400	5.06	N	1	K	1	38.2	1	14.5	0	36.8	0	36	0	36.4	0	0	0	0	1	99	99			3-76K+T
13	2014	1	2	13	34.7	88040	4.94	N	1	K	1	40	1	10.1	0	38.4	0	36.4	0	36.8	1	0	0	0	1	99	1	5. Coded Pfmdr1 N86Y			1-N86
14	2014	1	2	23	69	12440	4.09	N	1	K	1	40.1	1	8.8	0	36.1	0	36.7	0	36.1	0	0	0	0	1	99	99				2-86Y
15	2014	2	1	9	23	45760	4.66	N	1	K	1	39.2	1	11.6	120	36.3	0	36.1	0	36.2	1	0	0	0	1	3	1				3-86N+Y
16	2014	1	1	44	68	1880	3.27	N	1	K	1	36.8	0	12.7	0	38	0	37.1	0	36	0	0	0	0	1	99	99
17	2014	1	2	27	62	44560	4.65	N	1	K	1	36.7	0	11	0	36.7	0	36.1	0	36.9	0	0	0	0	1	99	99	6. ACPR-Adequate clinical and parasitological response				0-No
18	2014	1	2	15	53.5	155640	5.19	N	1	K	1	36.2	0	10.4	800	36.6	0	36.5	0	36	0	0	0	0	1	99	99					1-Yes
19	2014	2	1	25	56	4720	3.67	N	1	K	1	36.9	0	14.4	0	36.4	0	37.3	0	36.7	0	0	0	0	1	99	99
20	2014	1	1	13	42	1240	3.09	N	1	K	1	39.4	1	11.4	0	36.6	0	36.3	0	36.3	0	0	0	0	1	99	99
21	2014	1	2	40	57	386800	5.59	NY	3	KT	3	39.2	1	11.1	1080	36.8	0	36.4	0	36.7	0	0	0	0	1	99	99
22	2014	2	2	7	20	104040	5.02	N	1	K	1	38.2	1	9.3	0	36.5	0	36.7	0	36.9	1	0	0	0	1	3	3
23	2014	2	1	12	33	16640	4.22	N	1	K	1	37.8	1	10.6	5640	36.3	0	36.3	0	36.8	1	0	0	0	1	99	1
24	2014	2	1	8	20.1	156400	5.19	N	1	K	1	37.7	1	10.6	36640	36.2	0	36.3	0	36.2	0	0	0	0	1	99	99
25	2014	1	2	12	35	1960	3.29	N	1	K	1	36.8	0	12.4	0	36.1	0	36.1	0	36.6	0	0	0	0	1	99	99
26	2014	2	2	4	13	480	2.68	N	1	K	1	36.5	0	8.3	0	38.4	0	36.7	0	36	0	480	1	0	1	99	99
27	2014	2	1	20	53.5	320	2.51	N	1	K	1	37.1	0	11	0	36.8	0	36	0	36.4	0	0	0	0	1	99	99
28	2014	1	1	33	66	2080	3.32	N	1	K	1	36.1	0	12.5	0	36.5	0	36.5	0	36.7	0	0	0	0	1	99	99
29	2014	1	2	6	21	47040	4.67	N	1	K	1	40.3	1	12.2	360	37.4	0	36.4	0	36.4	1	560	1	0	0	1	1
30	2014	2	2	10	29	25920	4.41	N	1	K	1	39.3	1	9.8	0	36.2	0	36.7	0	36.2	0	0	0	0	1	99	99
31	2014	2	1	5	18	600	2.78	N	1	K	1	39.2	1	10.7	0	36.6	0	36.4	0	36.7	0	0	0	0	1	99	99
32	2014	1	1	26	66	36480	4.56	N	1	K	1	37	0	13.9	120	36.6	0	36.5	0	36.3	0	0	0	0	1	99	99
33	2014	1	2	14	52	48800	4.69	N	1	K	1	36.3	0	9.2	320	36	0	36	0	36.9	0	0	0	0	1	99	99
34	2014	2	2	6	21	124360	5.1	N	1	K	1	40.3	1	10.6	0	36.2	0	36	0	36.9	0	0	0	0	1	99	99
35	2014	1	1	9	28	38440	4.58	NY	3	K	1	38.8	1	12.3	0	36.5	0	36.3	0	36.3	0	640	1	1	99	99	99
36	2014	2	1	6	17.4	58400	4.77	N	1	K	1	36.1	0	9.2	440	36.5	0	36.9	0	36	0	99	99	99	99	99	99
37	2014	2	2	9	20	53960	4.73	N	1	K	1	37.4	0	12.2	120	37.6	0	36.2	0	36.6	0	0	0	0	1	99	99
38	2014	1	2	61	50	2280	3.36	N	1	K	1	36.5	0	12.9	0	36.5	0	36.6	0	36.2	0	0	0	0	1	99	99
39	2014	1	1	5	18	1440	3.16	N	1	K	1	38	1	11	0	36.4	0	36	0	36.2	0	0	0	0	1	99	99
40	2014	1	1	8	23.5	480	2.68	N	1	K	1	36	0	10.6	0	36	0	36.1	0	36.7	0	0	0	0	1	99	99
41	2014	2	2	5	13.5	83200	4.92	N	1	K	1	39.5	1	9.9	0	36.3	0	36.1	0	36.9	0	320	1	1	99	99	99
42	2014	1	2	12	31	66800	4.82	N	1	K	1	36.7	0	11.8	0	36.7	0	36.3	0	36.8	0	0	0	0	1	99	99
43	2014	2	1	7	25	53600	4.73	N	1	K	1	37.8	1	11.7	0	38.7	0	36.6	0	36	0	0	0	0	1	99	99
44	2014	1	1	12	29	16280	4.21	N	1	K	1	37.8	1	10.4	0	36.8	0	36.2	0	36.9	0	0	0	0	1	99	99
45	2014	2	2	34	43	44840	4.65	Y	2	K	1	38.2	1	11.9	0	36.6	0	36.4	0	36.2	0	0	0	0	1	99	99
46	2014	1	2	8	20	74240	4.87	N	1	K	1	37.8	1	9.5	80	36.6	0	36.3	0	36.4	0	0	0	0	1	99	99
47	2014	1	1	7	22	64040	4.81	N	1	K	1	37.7	1	10.9	0	36.4	0	36.3	0	36.4	0	0	0	0	1	99	99
48	2014	1	1	50	61	12840	4.11	N	1	K	1	39.7	1	10.3	0	36.7	0	36.4	0	36	1	0	0	0	1	1	1
49	2014	2	2	60	67	3680	3.57	N	1	K	1	36.9	0	13.4	0	36.9	0	36.7	0	36.4	0	0	0	0	1	99	99
50	2014	2	2	11	25	51600	4.71	NY	3	K	1	39.3	1	10.4	0	37.7	0	36.9	0	36.8	0	0	0	0	1	99	99
51	2014	2	1	10	23.5	800	2.9	N	1	K	1	37.6	1	13.1	0	36.7	0	36.8	0	36.7	1	0	0	0	1	1	1
52	2014	1	1	15	45	50440	4.7	N	1	K	1	40.2	1	14.1	0	36.3	0	36.9	0	36	0	0	0	0	1	99	99
53	2014	2	2	75	45.5	1360	3.13	N	1	KT	3	36.7	0	11.3	0	36.2	0	36.9	0	36.3	0	0	0	0	1	99	99
54	2014	2	2	12	35	39760	4.6	N	1	K	1	37.1	0	10.3	0	37.8	0	36.6	0	36.3	0	0	0	0	1	99	99
55	2014	1	1	9	32	37040	4.57	N	1	K	1	40	1	12	0	36.5	0	36	0	36.3	0	0	0	0	1	99	99
56	2014	1	1	12	29	320	2.51	N	1	K	1	36.4	0	11.3	0	36.6	0	36.4	0	36.5	0	0	0	0	1	99	99
57	2014	1	2	5	15.5	28280	4.45	N	1	K	1	40	1	10	37480	37.8	0	36.5	0	36.6	0	0	0	0	1	99	99
58	2014	2	2	12	29	36280	4.56	N	1	K	1	36.7	0	11.9	0	36.9	0	36.5	0	36.4	0	0	0	0	1	99	99
59	2014	1	1	7	21.5	35680	4.55	N	1	K	1	39.8	1	10.2	0	38.8	0	36.5	0	36.2	0	0	0	0	1	99	99
60	2014	2	1	5	18	41840	4.62	N	1	K	1	37.3	0	10.6	0	37.7	0	36.9	0	36.4	0	0	0	0	1	99	99
61	2014	2	2	12	50	30240	4.48	N	1	K	1	38.4	1	8.3	480	36.6	0	36.6	0	36.6	1	0	0	0	1	1	3
62	2014	1	2	2	11.7	1440	3.16	N	1	K	1	40	1	11.3	0	39.8	0	37	0	36.4	1	0	0	0	1	99	1
63	2014	2	1	14	34	1040	3.02	N	1	K	1	37.6	1	11.3	0	36	0	36.4	0	36	1	0	0	0	1	99	1
64	2014	2	1	27	60	760	2.9	N	1	K	1	38.1	1	13.9	0	36.9	0	36.1	99	99	99	99	99	99	99	99	99
65	2014	2	2	14	36	320	2.51	N	1	K	1	38.9	1	12.8	0	36.8	0	36.6	0	36.8	0	0	0	0	1	99	99
66	2014	1	2	19	47.6	42400	4.63	NY	3	K	1	37.8	1	10.8	560	36.7	0	36.8	0	36.8	0	0	0	0	1	99	99
67	2014	1	1	8	21.5	84120	4.92	N	1	K	1	40	1	9.5	1160	36.4	0	36.5	0	36.3	0	0	0	0	1	99	3
68	2014	1	1	3	14	520	2.72	N	1	K	1	40.2	1	11.6	0	36.4	0	36.6	0	36	0	360	1	0	1	99	99
69	2014	1	2	49	83.5	320	2.51	Y	2	K	1	36.7	0	11.2	720	36.8	0	36	0	36.6	0	0	0	0	1	99	99
70	2014	1	2	4	13	640	2.81	N	1	K	1	39.8	1	11.2	1440	36.9	0	36.1	0	36.4	1	0	0	0	1	1	1
71	2014	1	1	8	20	1040	3.02	N	1	K	1	36.7	0	9.7	0	36.8	0	36	0	36	0	0	0	0	1	99	99
72	2014	2	1	14	33.5	123080	5.09	N	1		.	40	1	11.7	200	37.1	0	36.4	0	36.2	0	0	0	0	1	99	99
73	2014	2	2	34	53.5	5960	3.78	Y	2	K	1	38.8	1	11.8	240	38	0	36.2	0	36	1	0	0	0	1	99	1
74	2014	1	2	37	52	1880	3.27		.		.	36.5	0	14.4	0	36.7	0	36	0	36.2	1	0	0	0	1	3	1
75	2014	2	1	6	18	46040	4.66	NY	3	KT	3	36.6	0	9.2	280	36.2	0	36.7	0	36.2	0	0	0	0	1	99	99
76	2014	2	1	7	17.8	195160	5.29	Y	2	K	1	37	0	9.3	360	38	0	36.4	0	36.1	1	0	0	0	1	2	1
77	2014	2	2	3	13	3840	3.58	N	1	K	1	37.3	0	10	0	37.3	0	36.2	0	36.7	0	0	0	0	1	99	99
78	2014	1	2	70	55.5	320	2.51	N	1	K	1	38.6	1	13.7	0	36.4	0	36.9	0	36.7	0	0	0	0	1	99	99
79	2014	2	1	46	57	2440	3.39	Y	2	K	1	37.8	1	14.6	0	36.7	0	36	0	36	0	0	0	0	1	99	99
80	2014	2	1	10	27.5	440	2.64	N	1	K	1	38.8	1	11.8	280	37	0	36.4	0	36	0	0	0	0	1	99	99
81	2014	2	2	32	48	16440	4.22	N	1	K	1	39.9	1	8.1	2240	36.3	0	36.5	0	36.2	1	0	0	0	1	1	1
82	2014	1	2	33	47.5	400	2.6	N	1	K	1	36.5	0	12.5	0	36.2	0	36.2	0	36.1	0	0	0	0	1	99	99
83	2014	2	1	9	30.7	320	2.51	Y	2		.	36.1	0	8.9	0	36.7	0	36.3	0	36.7	0	0	0	0	1	99	99
84	2014	1	1	9	19.5	62400	4.79	NY	3	K	1	36.8	0	9.9	0	36.6	0	37.3	0	36.2	1	0	0	0	1	1	1
85	2014	1	2	84	62.5	440	2.64	N	1	K	1	36.2	0	12.8	0	36.3	0	36	0	36.5	0	0	0	0	1	99	99
86	2014	1	2	44	61	280	2.45	N	1	K	1	36.5	0	11.7	0	37.1	0	37.1	0	37.1	0	0	0	0	1	99	99
87	2014	1	1	13	30	360	2.56	N	1	K	1	37.5	1	12.5	0	37	0	36.7	0	36.3	0	0	0	0	1	99	99
88	2014	2	1	15	41	480	2.68	Y	2	K	1	37.5	1	14	0	36.9	0	36.2	0	36.8	0	0	0	0	1	99	99
89	2014	2	2	40	59.6	560	2.75	N	1	K	1	38	1	10.9	0	36.2	0	36.3	0	36.8	0	0	0	0	1	99	99
90	2014	2	2	5	15.8	12560	4.1	N	1	K	1	39	1	12.2	0	36.7	0	36.6	0	36.8	0	0	0	0	1	99	99
91	2014	1	1	12	29.5	224560	5.35	N	1	K	1	40.2	1	8.8	0	37	0	36	0	36	0	480	1	0	1	99	99
92	2014	1	1	6	18.5	148160	5.17	Y	2	K	1	39.7	1	12	1840	38.8	0	36.1	0	36.5	1	0	0	0	1	2	1
93	2014	2	2	45	66	16680	4.22	Y	2	K	1	38.4	1	13	0	36.4	0	36.2	0	36.1	0	0	0	0	1	99	99
94	2014	2	2	30	102	8280	3.91	N	1	KT	3	37	0	13.5	0	37.4	0	36	0	36.4	0	0	0	0	1	99	99
95	2014	2	1	10	31.4	960	2.98	N	1	K	1	37.6	1	9.6	0	36.3	0	36.2	0	36.8	0	240	1	1	99	99	99
96	2014	2	1	23	63.5	39920	4.6	N	1		.	37.8	1	12	0	36.7	0	36.8	0	36.2	0	0	0	0	1	99	99
97	2014	2	2	5	18.5	3560	3.55	N	1	K	1	37.7	1	10.7	0	37	0	36	0	36.3	0	0	0	0	1	99	99
98	2014	2	2	6	15	95880	4.98	N	1	K	1	37.4	0	8.6	0	37	0	36.4	0	36.6	0	0	0	0	1	99	99
99	2014	1	1	4	15.6	800	2.9	N	1	K	1	38.2	1	12.2	0	39.6	0	36.2	0	37	1	0	0	0	1	1	1
100	2014	1	1	11	29.5	96560	4.98	Y	2	K	1	37.8	1	9.7	0	36.9	0	38.1	0	36.3	0	0	0	0	1	99	99
101	2014	2	2	9	32.5	1840	3.26	N	1	KT	3	37.8	1	12	160	38.8	0	36	0	36.8	1	0	0	0	1	1	2
102	2014	2	2	2	11	151600	5.18	N	1	K	1	40.2	1	11.1	56800	37.2	0	36.5	0	36.1	1	0	0	0	1	1	1
103	2014	2	1	15	51	56400	4.75	N	1	K	1	37.6	1	12.4	0	36.4	0	36.4	0	36.1	1	0	0	0	1	1	99
104	2014	1	1	3	13.5	346800	5.54	N	1	K	1	36.8	0	10	79240	37.7	0	36.1	0	36.9	0	0	0	0	1	99	99
105	2014	2	2	6	17	640	2.81	N	1	K	1	38.9	1	11.8	0	37.6	0	36.1	0	36.2	0	0	0	0	1	99	99
106	2014	2	2	6	21.5	400	2.6	N	1	K	1	39.1	1	9.5	0	36.4	0	36.7	0	36.1	0	0	0	0	1	99	99
107	2014	1	1	1	10.1	3680	3.57	N	1	K	1	39.4	1	9.6	0	39.1	0	36.1	0	36.9	1	0	0	0	1	1	1
108	2014	2	1	8	19.1	3440	3.54	N	1	K	1	38.3	1	8.8	0	36.9	0	36.4	0	36.5	0	0	0	0	1	99	99
109	2014	1	2	13	38	440	2.64	N	1	K	1	38.8	1	11.5	0	36.3	0	36.7	0	36.6	0	0	0	0	1	99	99
110	2014	1	2	10	27.3	28800	4.46	N	1	K	1	38.5	1	11.3	0	39	0	36	0	36	0	0	0	0	1	99	99
111	2014	2	1	5	16.6	92800	4.97	N	1	K	1	37.8	1	11.8	0	38.1	0	37.2	0	36.1	0	0	0	0	1	99	99
112	2014	1	1	3	14.5	48400	4.68	N	1	K	1	40	1	10.2	0	36.7	0	36.3	0	36.7	1	0	0	0	1	1	1
113	2014	2	2	8	22.5	840	2.92	N	1	K	1	37.5	1	10.1	0	39.6	0	36.3	0	36.8	1	0	0	0	1	1	1
114	2014	1	2	7	23.5	66320	4.82	N	1	K	1	39.9	1	12.9	0	37.5	0	37	0	36	1	0	0	0	1	1	1
115	2014	1	1	14	28.5	47680	4.68	N	1	K	1	37.8	1	9.4	480	36.9	0	36.1	0	36.8	0	0	0	0	1	99	99
116	2014	1	1	9	24	94400	4.97	N	1	K	1	39.4	1	10.3	0	36.4	0	36.7	0	36.2	0	0	0	0	1	99	99
117	2014	2	2	12	31.1	146800	5.17	N	1	K	1	37.6	1	12.6	0	36.9	0	36.2	0	36.4	0	0	0	0	1	99	99
118	2014	1	2	2	10	840	2.92	N	1	K	1	38.4	1	9.7	840	36.6	0	36	0	36.4	0	0	0	0	1	99	99
119	2014	2	1	13	29	12800	4.11	N	1	K	1	39	1	11.2	0	36.6	0	36.3	0	36.3	0	0	0	0	1	99	99
120	2014	1	1	13	38.4	320	2.51	N	1	K	1	38.2	1	10.7	0	36	0	36.9	0	36	0	0	0	0	1	99	99
121	2014	2	2	8	18	1280	3.11	N	1	K	1	38.8	1	11.7	0	36.6	0	36	0	37.1	1	0	0	0	1	1	1
122	2014	1	2	2	10.1	54400	4.74	N	1		.	38.8	1	9.2	0	37.2	0	36.6	0	36	0	0	0	0	1	99	99
123	2014	2	1	7	23	320	2.51	N	1	K	1	37.6	1	10.2	0	36	0	36.4	0	36	0	0	0	0	1	99	99
124	2014	2	1	18	53	720	2.86	N	1	K	1	37.9	1	12.7	0	36.7	0	36.1	0	36.4	1	0	0	0	1	1	99
125	2014	2	2	5	18.5	440	2.64	N	1	K	1	39.9	1	11.7	0	38.8	0	37.8	0	36.4	1	0	0	0	1	99	1
126	2014	1	2	8	18	360	2.56	N	1	K	1	39	1	11	240	36.5	0	36.2	0	36.3	1	0	0	0	1	1	1
127	2014	1	1	24	48.5	440	2.64	NY	3	KT	3	37.6	1	12.6	160	36.4	0	36.8	0	36.3	0	0	0	0	1	99	99
128	2014	1	1	20	58.1	520	2.72	N	1	K	1	39.6	1	14.2	0	36.4	0	36	0	36.6	1	0	0	0	1	3	1
129	2014	1	2	9	32.5	84160	4.93	N	1	K	1	36.8	0	10.4	0	36.6	0	36.7	0	36.4	0	0	0	0	1	99	99
130	2014	2	2	7	23	79600	4.9	Y	2	K	1	39.9	1	12	0	36.6	0	36.2	0	36.4	1	0	0	0	1	3	99
131	2014	1	1	20	57.1	320	2.51	N	1	K	1	38.5	1	12	0	36.8	0	36.2	0	36.6	0	0	0	0	1	99	99
132	2014	2	1	8	28.5	89200	4.95	N	1	K	1	38.6	1	11.1	17240	37	0	36.3	0	37	0	0	0	0	1	99	99
133	2014	1	2	11	29	1480	3.17	N	1	K	1	38.4	1	14.7	0	37	0	36.1	0	36.7	0	0	0	0	1	99	99
134	2014	2	2	40	47.1	320	2.51	N	1	K	1	37.6	1	10.4	0	36.6	0	36	0	36	0	0	0	0	1	99	99
135	2014	2	1	2	13.4	400	2.6		.	K	1	39.5	1	12.8	0	38.5	0	36.8	0	36	0	0	0	0	1	99	99
136	2014	2	1	5	15.5	96040	4.98	N	1	K	1	38.8	1	10.2	1240	36.3	0	36	0	36	1	0	0	0	1	1	1
137	2014	1	2	60	61	24840	4.4	N	1	K	1	38.2	1	11.2	0	36.5	0	36.9	0	36.3	1	0	0	0	1	1	1
138	2014	1	2	4	17	84320	4.93	N	1	K	1	39.4	1	11.1	56440	36.7	120	36.8	0	37.1	1	99	99	99	99	1	1
139	2014	1	1	14	51.2	77200	4.89	N	1	K	1	38.8	1	13.5	240	36.8	0	36.1	0	36.3	0	0	0	0	1	99	99
140	2014	2	1	10	27.5	151200	5.18	N	1	K	1	39.8	1	11.6	720	38.1	0	36.8	0	36.6	1	0	0	0	1	1	1
141	2014	2	2	14	39	14440	4.16	N	1		.	37.9	1	12	0	37.2	0	36.3	0	36.3	1	0	0	0	1	99	2
142	2014	1	2	9	23	96440	4.98	N	1	K	1	38	1	12.6	640	36.7	0	36.6	0	36	0	0	0	0	1	99	99
143	2014	1	1	4	16	480	2.68	Y	2	K	1	38.6	1	11.3	320	37	0	36.8	0	36.8	0	0	0	0	1	99	99
144	2014	1	1	4	16.5	24400	4.39	Y	2	K	1	38	1	10.3	0	37.2	0	36.7	0	36.2	0	560	0	1	99	99	99
145	2014	2	2	18	62.5	560	2.75	N	1	K	1	37.8	1	10.4	0	37	0	36.3	0	36	0	0	0	0	1	99	99
146	2014	1	2	30	44	320	2.51	Y	2	K	1	39.2	1	11.7	0	36.2	0	36.7	0	36.8	0	0	0	0	1	99	99
147	2014	1	1	9	27	5920	3.77	N	1	K	1	36.4	0	13	0	36.2	0	36.6	0	36.3	0	0	0	0	1	99	99
148	2014	2	1	9	26	145600	5.16	N	1		.	39.2	1	13.1	2120	37.6	0	36.2	0	36.2	1	0	0	0	1	3	1
149	2014	2	2	12	32.5	280	2.45	N	1	K	1	37.1	0	10.3	0	36.3	0	37	0	36.9	0	0	0	0	1	99	99
150	2014	1	2	3	11	1640	3.21	Y	2	K	1	38.3	1	9.4	60520	38.6	160	36.1	0	36	1	0	0	0	1	2	1
151	2014	1	1	3	11	140040	5.15	N	1	K	1	40.4	1	9.8	720	36.7	0	37.2	0	36.4	1	0	0	0	1	1	1
152	2014	1	1	1	10.5	17040	4.23	N	1	K	1	39.9	1	11.3	0	39.9	0	36.6	0	36	0	0	0	0	1	99	99
153	2014	1	2	2	11.5	110800	5.04	N	1		.	38.8	1	11	3240	37.7	0	36	0	36.2	1	0	0	0	1	3	1
154	2014	1	2	28	83	240	2.38	NY	3	K	1	37.4	0	12.4	120	36.2	0	36.8	0	36.8	0	0	0	0	1	99	99
155	2014	2	1	9	25	184280	5.27	N	1	K	1	39.2	1	11.8	1680	36.1	0	36	0	36.4	1	99	99	99	99	1	1
156	2014	2	1	1	10.1	145600	5.16		.		.	38.4	1	8.2	1120	36.6	0	36.4	0	36.6	0	320	1	0	1	99	99
157	2014	2	2	9	22	1000	3	Y	2	K	1	36.6	0	11.3	0	36.6	0	36.2	0	36.4	0	0	0	0	1	99	99
158	2014	1	2	6	20	85160	4.93	N	1		.	39.2	1	11.6	0	36.4	99	99	99	99	99	99	99	99	99	99	99
159	2014	2	1	5	20	3560	3.55	N	1	K	1	39.1	1	12.1	640	38.6	0	36.4	0	36.3	1	0	0	0	1	99	1
160	2014	2	1	11	37	240	2.38	N	1	K	1	39.5	1	10.8	38480	38.9	0	36	0	36.4	0	0	0	0	1	99	99
161	2014	2	2	9	23	24320	4.39	N	1	K	1	39.1	1	9.6	200	36.3	0	36	0	36	0	0	0	0	1	99	99
162	2014	2	2	31	54	320	2.51	N	1	K	1	38.4	1	11	0	36.4	0	36.6	0	36.4	0	0	0	0	1	99	99
163	2014	2	1	3	15.5	3920	3.59	N	1	K	1	39.1	1	12.8	480	39.5	0	36.3	0	36.5	0	0	0	0	1	99	99
164	2014	2	1	18	57	1840	3.26	N	1	K	1	36.2	0	13	0	36.1	0	36.5	0	36.3	0	0	0	0	1	99	99
165	2014	1	2	2	11.5	44240	4.65	N	1	K	1	40.2	1	8.8	1960	37.5	0	36.4	0	36.4	1	0	0	0	1	1	1
166	2014	1	2	5	17	80400	4.91	N	1		.	39.3	1	12	0	37.4	0	36.8	0	36.7	0	0	0	0	1	99	99
167	2014	1	1	24	52	39960	4.6		.	K	1	37	0	15.5	2560	36	0	36.2	0	36.6	1	99	99	99	99	3	99
168	2014	2	1	10	32	19600	4.29	N	1	K	1	40.2	1	10.6	3040	36.9	0	36	0	36.1	0	1120	1	0	1	99	99
169	2014	1	2	43	58.5	20040	4.3	N	1	K	1	37.6	1	11.6	0	36.5	0	36.2	0	36.4	0	0	0	0	1	99	99
170	2014	2	2	4	18	196160	5.29	N	1	K	1	38	1	8.2	16760	36.8	0	36.4	0	36.2	0	0	0	0	1	99	99
171	2014	1	1	10	22	3160	3.49	N	1		.	38.4	1	11.6	0	36.4	0	36.4	0	36.3	0	0	0	0	1	99	99
172	2014	2	1	9	21.5	65600	4.82	N	1	K	1	38.9	1	12.4	0	36.7	0	36.4	0	36.4	1	0	0	0	1	99	1
173	2014	1	2	5	16	36360	4.56	N	1	K	1	40	1	10	720	36.2	0	36	0	36.4	1	840	1	0	1	1	1
174	2014	1	2	30	44.2	27240	4.44	N	1	K	1	38.3	1	11.6	400	36.4	0	36.4	0	36.3	0	0	0	0	1	99	99
175	2014	1	1	10	36.5	28040	4.45	N	1	K	1	39.4	1	12.9	240	38.6	0	36.3	0	36.3	1	0	0	0	1	1	99
176	2014	2	1	6	17	16120	4.21	N	1	K	1	39.1	1	9.8	3240	37.5	0	36	0	36.4	0	0	0	0	1	99	99
177	2014	1	2	27	57	11600	4.06	N	1	K	1	39.4	1	12	880	37.1	0	36	0	36	0	0	0	0	1	99	99
178	2014	2	2	16	50.8	28800	4.46	NY	3	K	1	37.6	1	11.2	720	36.4	0	36.4	0	36.4	0	0	0	0	1	99	99
179	2014	2	1	7	18.3	36000	4.56	N	1	K	1	36.6	0	11.4	0	36	0	36.1	0	36.4	0	0	0	0	1	99	99
180	2014	2	1	4	17	72000	4.86	N	1		.	40.3	1	8.3	360	36.4	0	36	0	36.2	0	0	0	0	1	99	99
181	2014	2	2	5	17.5	156000	5.19	N	1	K	1	40.2	1	8.7	8400	36.4	0	36	0	36.8	1	0	0	0	1	3	1
182	2014	1	2	12	31.6	3920	3.59	N	1		.	36.8	0	12.4	0	36.8	0	36.4	0	36.4	0	0	0	0	1	99	99
183	2014	1	1	1	10.3	168040	5.23	N	1	K	1	37.7	1	8.1	1360	36	0	36.4	0	36	1	0	0	0	1	1	1
184	2014	1	1	9	26.5	3560	3.55	N	1	K	1	40.1	1	13.1	440	36.8	0	36.4	0	36.8	0	0	0	0	1	99	99
185	2014	1	2	7	23.8	240	2.38	N	1	K	1	39.4	1	11.9	840	36.2	0	36.4	0	36	0	0	0	0	1	99	99
186	2014	2	2	18	48.5	480	2.68	N	1	K	1	38.3	1	10.8	0	36.8	0	36	0	36.8	0	0	0	0	1	99	99
187	2014	2	1	5	13.4	288160	5.46	N	1	K	1	39.1	1	11.4	3560	36	0	37.4	0	36.8	0	0	0	0	1	99	99
188	2014	1	1	2	14	57200	4.76	N	1	K	1	37.6	1	10.5	520	36.8	0	36	0	36	0	48360	1	0	1	99	99
189	2014	2	2	15	43	3160	3.5	NY	3	K	1	39	1	11.8	640	36.4	0	36.4	0	36.6	0	0	0	0	1	99	99
190	2014	1	2	7	19	14400	4.16	N	1	K	1	39.4	1	10	520	36	0	36.3	0	36.4	1	117240	1	0	1	1	1
191	2014	2	1	8	21.6	3880	3.59	Y	2	K	1	38.3	1	9.2	0	36.4	0	37.3	0	36.8	1	0	0	0	1	2	1
192	2014	1	1	4	16	960	2.98	N	1	K	1	37	0	8.2	0	38.2	0	36.8	0	36.7	0	0	0	0	1	99	99
193	2014	1	2	8	23	51200	4.71	N	1	K	1	37.8	1	11.3	4360	38.5	0	36.7	0	36.4	1	0	0	0	1	1	1
194	2014	2	2	3	13.7	1720	3.24	N	1	K	1	36.2	0	11.7	0	36.8	0	37.8	0	37.5	0	0	0	0	1	99	99
195	2014	1	1	10	25	840	2.92	N	1	K	1	36.4	0	11	0	36	0	36.4	0	36.4	0	0	0	0	1	99	99
196	2014	2	1	5	18.5	59200	4.77	N	1	K	1	37.7	1	13.7	2880	39	0	36.8	0	36.6	0	0	0	0	1	99	99
197	2014	2	2	10	25	320	2.51	N	1	K	1	38.6	1	10.7	0	36.4	0	36	0	36.6	1	840	1	0	1	3	1
198	2014	1	2	3	13	72040	4.86		.	K	1	36.6	0	11.9	0	36	0	36.8	0	36.2	0	0	0	0	1	99	99
199	2014	1	1	3	16	35560	4.55	N	1	K	1	38.5	1	9.5	0	36.4	0	36.4	0	36	1	0	0	0	1	1	1
200	2014	2	1	6	12.5	48800	4.69	N	1	K	1	38.6	1	8.6	1440	36.8	0	36.6	0	36.2	0	0	0	0	1	99	99
201	2014	1	2	54	68	10400	4.02	N	1	K	1	37.7	1	12.6	3080	36.8	0	36.6	0	36.4	0	0	0	0	1	99	99
202	2014	1	2	1	8	320	2.51	N	1	K	1	38.2	1	11.1	0	38.9	0	36.6	0	36.4	0	0	0	0	1	99	99
203	2014	1	1	12	35	31240	4.49	N	1	K	1	39.2	1	9.9	840	37.1	0	36.4	0	36.6	0	0	0	0	1	99	99
204	2014	2	1	15	49	4160	3.62	N	1	K	1	37.8	1	11.7	2160	36.6	0	36.2	0	36.1	0	0	0	0	1	99	99
205	2014	2	2	6	21	56280	4.75		.	K	1	38.7	1	10.2	0	38.3	0	36.4	0	36.4	1	0	0	0	1	99	1
206	2014	2	2	4	15	75680	4.88	N	1	K	1	38.5	1	10	320	38	0	36.6	0	36.3	1	0	0	0	1	1	1
207	2014	1	1	4	15	68800	4.84	N	1	K	1	40	1	10.5	440	37.9	0	36.9	0	36.6	1	0	0	0	1	99	1
208	2014	1	1	8	28	560	2.75	N	1	K	1	38.2	1	13.2	560	36.8	0	36.6	0	36.5	0	0	0	0	1	99	99
209	2014	2	2	15	37	32160	4.51	N	1	K	1	39.1	1	13	560	36.6	0	36.4	0	36.4	1	0	0	0	1	1	1
210	2014	1	2	26	52	640	2.81	N	1	K	1	37.1	0	14.6	0	37	0	36.9	0	36.3	0	0	0	0	1	99	99
211	2014	2	1	5	16.2	180240	5.26	N	1	K	1	38.9	1	12	174440	38.1	0	36.6	0	36	0	0	0	0	1	99	99
212	2014	2	1	1	12	840	2.92	N	1	K	1	38.2	1	9.5	0	36.6	0	36.4	0	36.6	0	0	0	0	1	99	99
213	2014	2	2	3	15.5	720	2.86	N	1	K	1	39.9	1	11.6	0	37.7	0	36.4	0	36.4	0	0	0	0	1	99	99
214	2014	2	2	8	23	280	2.45	N	1	K	1	40.2	1	11.4	160	36.8	0	36	0	36.4	0	0	0	0	1	99	99
215	2014	1	1	24	72	240	2.38	Y	2	K	1	38.5	1	14.9	0	36.8	0	36.4	0	36.2	0	17360	1	0	1	99	99
216	2014	1	1	21	68	400	2.6	N	1	K	1	38.6	1	14.4	0	37.4	0	36.6	0	36.6	0	99	99	99	99	99	99
217	2014	1	2	56	54	280	2.45	N	1	K	1	38	1	13.3	0	36.4	0	36.4	0	36.4	0	0	0	0	1	99	99
218	2014	2	2	40	60.2	880	2.94	N	1	K	1	38	1	11.7	0	37	0	36.4	0	36.4	0	0	0	0	1	99	99
219	2014	1	1	1	10.5	177600	5.25	NY	3	K	1	39.9	1	11.6	840	36	0	36.6	0	36.2	0	0	0	0	1	99	99
220	2014	2	1	46	56	480	2.68	N	1	K	1	37.6	1	12.7	0	36.4	0	36.2	0	36.2	0	0	0	0	1	99	99
